# Supplementary material for: Psychosocial Outcomes and Quality of Life in Patients with Hemophilia a Without Inhibitors: The HemoLIFE Study
Source: J Clin Med. 2026 Feb 27;15(5):1790. doi: 10.3390/jcm15051790 (PMC12986524; doi:10.3390/jcm15051790)
Supplement: Supplementary file 1 [file jcm-15-01790-s001.zip]

Archive with 1 entries (1 files):
- jcm-4056958-supplementary.pdf
